# Supplementary material for: Hypoxia-Induced LIN28A mRNA Promotes the Metastasis of Colon Cancer in a Protein-Coding-Independent Manner
Source: Front Cell Dev Biol. 2021 Feb 16;9:642930. doi: 10.3389/fcell.2021.642930 (PMC7921329; doi:10.3389/fcell.2021.642930)
Supplement: Supplementary file 3 [file Data_Sheet_3.ZIP]

Archive with 22 entries (18 files):
- FIG-1C/
- FIG-1C/HCT116/
- FIG-1C/HCT116/membrane with marker-HCT116 -ACTIN.tif
- FIG-1C/HCT116/membrane with marker-HCT116-HIFA.tif
- FIG-1C/HCT116/membrane with marker-HCT116-LIN28A.tif
- FIG-1C/HCT116/membrane-HCT116-ACTIN.tif
- FIG-1C/HCT116/membrane-HCT116-HIFA.tif
- FIG-1C/HCT116/membrane-HCT116-LIN28A.tif
- FIG-1C/HCT15/
- FIG-1C/HCT15/membrane with marker-ACTIN.tif
- FIG-1C/HCT15/membrane with marker-HIFA.tif
- FIG-1C/HCT15/membrane with marker-LIN28A.tif
- FIG-1C/HCT15/membrane-ACTIN.tif
- FIG-1C/HCT15/membrane-HIFA.tif
- FIG-1C/HCT15/membrane-LIN28A.tif
- FIG-1C/SW1116/
- FIG-1C/SW1116/membrane with marker-ACTIN.tif
- FIG-1C/SW1116/membrane with marker-HIFA.tif
- FIG-1C/SW1116/membrane with marker-LIN28A.tif
- FIG-1C/SW1116/membrane-ACTIN.tif
- FIG-1C/SW1116/membrane-HIFA.tif
- FIG-1C/SW1116/membrane-LIN28A.tif
