# Supplementary material for: Hypoxia-Induced LIN28A mRNA Promotes the Metastasis of Colon Cancer in a Protein-Coding-Independent Manner
Source: Front Cell Dev Biol. 2021 Feb 16;9:642930. doi: 10.3389/fcell.2021.642930 (PMC7921329; doi:10.3389/fcell.2021.642930)
Supplement: Supplementary file 5 [file Data_Sheet_5.ZIP]

Archive with 5 entries (4 files):
- FIG-1G/
- FIG-1G/LIN28A1.tif
- FIG-1G/LIN28A2.tif
- FIG-1G/LIN28A3.tif
- FIG-1G/VEGF.tif
