# Supplementary material for: Hypoxia-Induced LIN28A mRNA Promotes the Metastasis of Colon Cancer in a Protein-Coding-Independent Manner
Source: Front Cell Dev Biol. 2021 Feb 16;9:642930. doi: 10.3389/fcell.2021.642930 (PMC7921329; doi:10.3389/fcell.2021.642930)
Supplement: Supplementary file 6 [file Data_Sheet_6.ZIP]

Archive with 10 entries (8 files):
- FIG-2B/
- FIG-2B/membrane with marker- ACTIN.tif
- FIG-2B/membrane with marker-LIN28A.tif
- FIG-2B/membrane-ACTIN.tif
- FIG-2B/membrane-LIN28A.tif
- FIG-2C/
- FIG-2C/membrane with marker-ACTIN.tif
- FIG-2C/membrane with marker-LIN28A-.tif
- FIG-2C/membrane-ACTIN.tif
- FIG-2C/membrane-LIN28A.tif
