# Supplementary material for: Hypoxia-Induced LIN28A mRNA Promotes the Metastasis of Colon Cancer in a Protein-Coding-Independent Manner
Source: Front Cell Dev Biol. 2021 Feb 16;9:642930. doi: 10.3389/fcell.2021.642930 (PMC7921329; doi:10.3389/fcell.2021.642930)
Supplement: Supplementary file 7 [file Data_Sheet_7.ZIP]

Archive with 24 entries (18 files):
- FIG-5B/
- FIG-5B/HCT116/
- FIG-5B/HCT116/membrane with marker-HCT116-dicer-tubulin_.png
- FIG-5B/HCT116/membrane with marker-HCT116-dicer.png
- FIG-5B/HCT116/membrane-HCT116-dicer-tubulin_8bit.png
- FIG-5B/HCT116/membrane-HCT116-dicer_8bit.png
- FIG-5B/SW1116/
- FIG-5B/SW1116/membrane with marker-SW1116-dicer/
- FIG-5B/SW1116/membrane with marker-SW1116-dicer.png
- FIG-5B/SW1116/membrane with marker-SW1116-dicer/2019-01-03_16-12-57.fcz
- FIG-5B/SW1116/membrane with marker-SW1116-dicer/2019-01-03_16-12-57_1_16bit.png
- FIG-5B/SW1116/membrane with marker-SW1116-dicer/2019-01-03_16-12-57_2_16bit.png
- FIG-5B/SW1116/membrane with marker-SW1116-dicer/2019-01-03_16-12-57_3_16bit.png
- FIG-5B/SW1116/membrane with marker-SW1116-dicer/2019-01-03_16-12-57_8bit.png
- FIG-5B/SW1116/membrane-SW1116-dicer/
- FIG-5B/SW1116/membrane-SW1116-dicer-tubulin/
- FIG-5B/SW1116/membrane-SW1116-dicer-tubulin/2019-01-03_15-58-57  Sw-dicer-tubulin.fcz
- FIG-5B/SW1116/membrane-SW1116-dicer-tubulin/2019-01-03_15-58-57  Sw-dicer-tubulin_1_16bit.png
- FIG-5B/SW1116/membrane-SW1116-dicer-tubulin/2019-01-03_15-58-57  Sw-dicer-tubulin_8bit.png
- FIG-5B/SW1116/membrane-SW1116-dicer-tubulin_8bit.png
- FIG-5B/SW1116/membrane-SW1116-dicer/2019-01-03_16-11-15  Sw-dicer.fcz
- FIG-5B/SW1116/membrane-SW1116-dicer/2019-01-03_16-11-15  Sw-dicer_1_16bit.png
- FIG-5B/SW1116/membrane-SW1116-dicer/2019-01-03_16-11-15  Sw-dicer_8bit.png
- FIG-5B/SW1116/membrane-SW1116-dicer_8bit.png
