# Supplementary material for: Hypoxia-Induced LIN28A mRNA Promotes the Metastasis of Colon Cancer in a Protein-Coding-Independent Manner
Source: Front Cell Dev Biol. 2021 Feb 16;9:642930. doi: 10.3389/fcell.2021.642930 (PMC7921329; doi:10.3389/fcell.2021.642930)
Supplement: Supplementary file 8 [file Data_Sheet_8.ZIP]

Archive with 35 entries (25 files):
- FIG-5C/
- FIG-5C/Actin/
- FIG-5C/Actin/2016-12-06_13-33-19 METAP2-Actin.fcz
- FIG-5C/Actin/2016-12-06_13-33-19 METAP2-Actin_1_16bit.png
- FIG-5C/membrane Actin_8bit.png
- FIG-5C/membrane- METAP2_8bit.png
- FIG-5C/METAP2/
- FIG-5C/METAP2/2016-12-06_13-36-13  METAP2.fcz
- FIG-5C/METAP2/2016-12-06_13-36-13  METAP2_1_16bit.png
- FIG-5D/
- FIG-5D/HCT116/
- FIG-5D/HCT116/membrane with marker-HCT116-actin/
- FIG-5D/HCT116/membrane with marker-HCT116-actin/2019-04-20_14-44-59_3_16bit.png
- FIG-5D/HCT116/membrane with marker-HCT116-actin/2019-04-20_14-44-59_8bit.png
- FIG-5D/HCT116/membrane with marker-HCT116-LIN28A/
- FIG-5D/HCT116/membrane with marker-HCT116-LIN28A/2019-04-20_14-52-29_2_16bit.png
- FIG-5D/HCT116/membrane with marker-HCT116-LIN28A/2019-04-20_14-52-29_8bit.png
- FIG-5D/HCT116/membrane with marker-HCT116-METAP2/
- FIG-5D/HCT116/membrane with marker-HCT116-METAP2/2019-04-20_15-03-13_3_16bit.png
- FIG-5D/HCT116/membrane with marker-HCT116-METAP2/2019-04-20_15-03-13_8bit.png
- FIG-5D/HCT116/membrane-HCT116-actin.png
- FIG-5D/HCT116/membrane-HCT116-LIN28A.png
- FIG-5D/HCT116/membrane-HCT116-METAP2.png
- FIG-5D/SW1116/
- FIG-5D/SW1116/membrane with marker-ACTIN.tif
- FIG-5D/SW1116/membrane with marker-LIN28A.tif
- FIG-5D/SW1116/membrane with marker-METAP2.tif
- FIG-5D/SW1116/membrane-ACTIN.tif
- FIG-5D/SW1116/membrane-LIN28A.tif
- FIG-5D/SW1116/membrane-METAP2.tif
- FIG-5E/
- FIG-5E/membrane with marker-ACTIN.tif
- FIG-5E/membrane-ACTIN.tif
- FIG-5E/membrane-METAP2.tif
- FIG-5E/membrane-with marker METAP2.tif
