# Supplementary material for: Hypoxia-Induced LIN28A mRNA Promotes the Metastasis of Colon Cancer in a Protein-Coding-Independent Manner
Source: Front Cell Dev Biol. 2021 Feb 16;9:642930. doi: 10.3389/fcell.2021.642930 (PMC7921329; doi:10.3389/fcell.2021.642930)
Supplement: Supplementary file 9 [file Data_Sheet_9.ZIP]

Archive with 11 entries (8 files):
- FIG-5C/
- FIG-5C/HCT116/
- FIG-5C/HCT116/membrane HCT116-28AF-ACTIN.tif
- FIG-5C/HCT116/membrane HCT116-28AF-METAP2.tif
- FIG-5C/HCT116/membrane with marker HCT116-28AF-ACTIN.tif
- FIG-5C/HCT116/membrane with marker HCT116-28AF-METAP2.tif
- FIG-5C/SW1116/
- FIG-5C/SW1116/membrane SW1116-MAP2.tif
- FIG-5C/SW1116/membrane with marker SW1116-MAP2.tif
- FIG-5C/SW1116/membrane with marker-SW1116-ACTIN.tif
- FIG-5C/SW1116/membrane-SW1116-ACTIN.tif
