# Supplementary material for: Hypoxia-Induced LIN28A mRNA Promotes the Metastasis of Colon Cancer in a Protein-Coding-Independent Manner
Source: Front Cell Dev Biol. 2021 Feb 16;9:642930. doi: 10.3389/fcell.2021.642930 (PMC7921329; doi:10.3389/fcell.2021.642930)
Supplement: Supplementary file 10 [file Data_Sheet_10.ZIP]

Archive with 31 entries (24 files):
- FIG-5G/
- FIG-5G/HCT116-DFO/
- FIG-5G/HCT116-DFO/membrane -HCT116-DFO-ACTIN.tif
- FIG-5G/HCT116-DFO/membrane HCT116-DFO-HIFa.tif
- FIG-5G/HCT116-DFO/membrane with maker HCT116-DFO-METAP2.tif
- FIG-5G/HCT116-DFO/membrane with marker-HCT116-DFO-ACTIN.tif
- FIG-5G/HCT116-DFO/membrane with marker-HCT116-DFO-HIFA.tif
- FIG-5G/HCT116-DFO/membrene-HCT116-DFO-METAP2.tif
- FIG-5G/SW1116-DFO/
- FIG-5G/SW1116-DFO/membrane with marker-ACTIN.tif
- FIG-5G/SW1116-DFO/membrane with marker-HIFA.tif
- FIG-5G/SW1116-DFO/membrane with marker-METAP2+LIN28A.tif
- FIG-5G/SW1116-DFO/membrane-ACTIN.tif
- FIG-5G/SW1116-DFO/membrane-HIFA.tif
- FIG-5G/SW1116-DFO/membrane-METAP2+LIN28A.tif
- FIG-5G/SW1116-HCT116-1%O2/
- FIG-5G/SW1116-HCT116-1%O2/membrane SW1116-HCT116-1%O2-hifa/
- FIG-5G/SW1116-HCT116-1%O2/membrane SW1116-HCT116-1%O2-hifa/2019-02-25_10-26-45  S-H-hifa.fcz
- FIG-5G/SW1116-HCT116-1%O2/membrane SW1116-HCT116-1%O2-hifa/2019-02-25_10-26-45  S-H-hifa_1_16bit.png
- FIG-5G/SW1116-HCT116-1%O2/membrane SW1116-HCT116-1%O2-hifa/2019-02-25_10-26-45  S-H-hifa_8bit.png
- FIG-5G/SW1116-HCT116-1%O2/membrane SW1116-HCT116-1%O2-hifa_8bit.png
- FIG-5G/SW1116-HCT116-1%O2/membrane SW1116-HCT116-1%O2-METAP2/
- FIG-5G/SW1116-HCT116-1%O2/membrane SW1116-HCT116-1%O2-METAP2/2019-02-25_10-29-11  S-H-map2.fcz
- FIG-5G/SW1116-HCT116-1%O2/membrane SW1116-HCT116-1%O2-METAP2/2019-02-25_10-29-11  S-H-map2_1_16bit.png
- FIG-5G/SW1116-HCT116-1%O2/membrane SW1116-HCT116-1%O2-METAP2/2019-02-25_10-29-11  S-H-map2_8bit.png
- FIG-5G/SW1116-HCT116-1%O2/membrane SW1116-HCT116-1%O2-METAP2_8bit.png
- FIG-5G/SW1116-HCT116-1%O2/membrane-SW1116-HCT116-1%O2-actin/
- FIG-5G/SW1116-HCT116-1%O2/membrane-SW1116-HCT116-1%O2-actin.png
- FIG-5G/SW1116-HCT116-1%O2/membrane-SW1116-HCT116-1%O2-actin/2019-02-25_10-23-14 S-H-actin.fcz
- FIG-5G/SW1116-HCT116-1%O2/membrane-SW1116-HCT116-1%O2-actin/2019-02-25_10-23-14 S-H-actin_1_16bit.png
- FIG-5G/SW1116-HCT116-1%O2/membrane-SW1116-HCT116-1%O2-actin/2019-02-25_10-23-14 S-H-actin_8bit.png
