# Supplementary material for: Hypoxia-Induced LIN28A mRNA Promotes the Metastasis of Colon Cancer in a Protein-Coding-Independent Manner
Source: Front Cell Dev Biol. 2021 Feb 16;9:642930. doi: 10.3389/fcell.2021.642930 (PMC7921329; doi:10.3389/fcell.2021.642930)
Supplement: Supplementary file 11 [file Data_Sheet_11.ZIP]

Archive with 21 entries (15 files):
- FIG-5H/
- FIG-5H/HCT116-siMETAP2/
- FIG-5H/HCT116-siMETAP2/membrane HCT116-siMETAP2-METAP2/
- FIG-5H/HCT116-siMETAP2/membrane HCT116-siMETAP2-METAP2.png
- FIG-5H/HCT116-siMETAP2/membrane HCT116-siMETAP2-METAP2/2019-11-26_13-35-00 H-siMAP2-map2.fcz
- FIG-5H/HCT116-siMETAP2/membrane HCT116-siMETAP2-METAP2/2019-11-26_13-35-00 H-siMAP2-map2_1_16bit.png
- FIG-5H/HCT116-siMETAP2/membrane HCT116-siMETAP2-METAP2/2019-11-26_13-35-00 H-siMAP2-map2_8bit.png
- FIG-5H/HCT116-siMETAP2/membrane with marker HCT116-siMETAP2-METAP2/
- FIG-5H/HCT116-siMETAP2/membrane with marker HCT116-siMETAP2-METAP2.png
- FIG-5H/HCT116-siMETAP2/membrane with marker HCT116-siMETAP2-METAP2/2019-11-26_13-37-06_3_16bit.png
- FIG-5H/HCT116-siMETAP2/membrane with marker HCT116-siMETAP2-METAP2/2019-11-26_13-37-06_8bit.png
- FIG-5H/HCT116-siMETAP2/membrane-HCT116-siMETAP2-ACTIN/
- FIG-5H/HCT116-siMETAP2/membrane-HCT116-siMETAP2-ACTIN/2019-11-26_13-30-33  H-siMAP2-actin.fcz
- FIG-5H/HCT116-siMETAP2/membrane-HCT116-siMETAP2-ACTIN/2019-11-26_13-30-33  H-siMAP2-actin_1_16bit.png
- FIG-5H/HCT116-siMETAP2/membrane-HCT116-siMETAP2-ACTIN/2019-11-26_13-30-33  H-siMAP2-actin_8bit.png
- FIG-5H/HCT116-siMETAP2/membrane-HCT116-siMETAP2-ACTIN_8bit.png
- FIG-5H/SW1116-siMETAP2/
- FIG-5H/SW1116-siMETAP2/membrane  SW1116-siMETAP2-ACTIN.tif
- FIG-5H/SW1116-siMETAP2/membrane  SW1116-siMETAP2-METAP2.tif
- FIG-5H/SW1116-siMETAP2/membrane with marker  SW1116-siMETAP2-ACTIN.tif
- FIG-5H/SW1116-siMETAP2/membrane with marker-SW1116-si-MAP2-MAP2.tif
