# Supplementary material for: Hypoxia-Induced LIN28A mRNA Promotes the Metastasis of Colon Cancer in a Protein-Coding-Independent Manner
Source: Front Cell Dev Biol. 2021 Feb 16;9:642930. doi: 10.3389/fcell.2021.642930 (PMC7921329; doi:10.3389/fcell.2021.642930)
Supplement: Supplementary file 12 [file Data_Sheet_12.ZIP]

Archive with 15 entries (12 files):
- FIG-6D/
- FIG-6D/HCT116 -OK/
- FIG-6D/HCT116 -OK/membrane with marker-ACTIN.tif
- FIG-6D/HCT116 -OK/membrane with marker-MAP2+LIN28A.tif
- FIG-6D/HCT116 -OK/membrane with marker-MAP2.tif
- FIG-6D/HCT116 -OK/membrane-ACTIN.tif
- FIG-6D/HCT116 -OK/membrane-MAP2+LIN28A.tif
- FIG-6D/HCT116 -OK/membrane-MAP2.tif
- FIG-6D/SW1116/
- FIG-6D/SW1116/membrane SW1116-siMETAP2-ACTIN_8bit.png
- FIG-6D/SW1116/membrane SW1116-siMETAP2-METAP2_8bit.png
- FIG-6D/SW1116/membrane SW1116-siMWTAP2-LIN28A.png
- FIG-6D/SW1116/membrane with marker SW1116-siMETAP2-ACTIN_8bit.png
- FIG-6D/SW1116/membrane with marker SW1116-siMETAP2-METAP2.png
- FIG-6D/SW1116/membrane with marker SW1116-siMWTAP2-LIN28A.png
