# Supplementary material for: Hypoxia-Induced LIN28A mRNA Promotes the Metastasis of Colon Cancer in a Protein-Coding-Independent Manner
Source: Front Cell Dev Biol. 2021 Feb 16;9:642930. doi: 10.3389/fcell.2021.642930 (PMC7921329; doi:10.3389/fcell.2021.642930)
Supplement: Supplementary file 13 [file Data_Sheet_13.ZIP]

Archive with 29 entries (23 files):
- FIG-6E/
- FIG-6E/HCT116/
- FIG-6E/HCT116/membrane HCT116-ACTIN.tif
- FIG-6E/HCT116/membrane HCT116-LIN28A.tif
- FIG-6E/HCT116/membrane HCT116-MAP2.tif
- FIG-6E/HCT116/membrane with marker HCT116-ACTIN.tif
- FIG-6E/HCT116/membrane with marker HCT116-LIN28A.tif
- FIG-6E/HCT116/membrane with marker HCT116-MAP2.tif
- FIG-6E/SW1116/
- FIG-6E/SW1116/membrane SW1116-ACTIN.png
- FIG-6E/SW1116/membrane SW1116-LIN28A.png
- FIG-6E/SW1116/membrane SW1116-METAP2.png
- FIG-6E/SW1116/membrane with marker SW1116-ACTIN.png
- FIG-6E/SW1116/membrane with marker SW1116-LIN28A.png
- FIG-6E/SW1116/membrane with marker SW1116-METAP2.png
- FIG-6H/
- FIG-6H/HCT116/
- FIG-6H/HCT116/membrane HCT116-ACTIN.tif
- FIG-6H/HCT116/membrane HCT116-LIN28A.tif
- FIG-6H/HCT116/membrane HCT116-METAP2.tif
- FIG-6H/HCT116/membrane with marker HCT116-LIN28A.tif
- FIG-6H/HCT116/membrane with marker HCT116-METAP2.tif
- FIG-6H/SW1116/
- FIG-6H/SW1116/membrane with marker-ACTIN.tif
- FIG-6H/SW1116/membrane with marker-LIN28A.tif
- FIG-6H/SW1116/membrane with marker-METAP2.tif
- FIG-6H/SW1116/membrane-ACTIN.tif
- FIG-6H/SW1116/membrane-LIN28A.tif
- FIG-6H/SW1116/membrane-METAP2.tif
